# Supplementary material for: Saffron against Neuro-Cognitive Disorders: An Overview of Its Main Bioactive Compounds, Their Metabolic Fate and Potential Mechanisms of Neurological Protection
Source: Nutrients. 2022 Dec 17;14(24):5368. doi: 10.3390/nu14245368 (PMC9781906; doi:10.3390/nu14245368)
Supplement: Supplementary file 1 [file nutrients-14-05368-s001.zip]

Archive with 1 entries (1 files):
- nutrients-2084237-supplementary.pdf
